# Supplementary material for: Mycotoxins Co-Exposure Risk Assessment in Coix Seed: Contamination Levels and Safety for Dietary Consumption and Medicinal Intake
Source: Foods. 2025 Nov 19;14(22):3965. doi: 10.3390/foods14223965 (PMC12651520; doi:10.3390/foods14223965)
Supplement: Supplementary file 1 [file foods-14-03965-s001.zip]

Archive with 1 entries (1 files):
- foods-3956777-supplementary.pdf
